# Supplementary material for: Molecular Phylogeny and Evolution of Amazon Parrots in the Greater Antilles
Source: Genes (Basel). 2021 Apr 20;12(4):608. doi: 10.3390/genes12040608 (PMC8074781; doi:10.3390/genes12040608)
Supplement: Supplementary file 1 [file genes-12-00608-s001.zip]

Archive with 1 entries (1 files):
- genes-1159582-supplementary.pdf
